# Supplementary material for: Cross-sectional study of self-reported pain related to temporomandibular disorders and emotional state of medical school faculty and students: Post-COVID-19 pandemic
Source: PLoS One. 2024 Aug 26;19(8):e0308988. doi: 10.1371/journal.pone.0308988 (PMC11346728; doi:10.1371/journal.pone.0308988)
Supplement: S1 Data — (XLSX) [file pone.0308988.s001.xlsx]

## Sheet: Answers
Carimbo de data/hora	Termo de aceite	Qual sua idade?	Sexo	Estado civil	Houve algum óbito por Covid-19 de entes queridos e/ou pessoas próximas a você desde o começo da pandemia?	Quantas pessoas próximas a você faleceram?	A pandemia interferiu no seu tempo dedicado à família, ao lazer, ao autocuidado, à sua saúde e ao seu descanso?	Você se adaptou, frente às demandas inerentes à pandemia, em relação ao tempo dedicado à família, ao lazer, ao autocuidado, à sua saúde e ao seu descanso?	INÍCIO DA PANDEMIA. Por favor, leia cuidadosamente cada uma das afirmações abaixo e marque o número apropriado (0,1,2 ou 3) que indique o quanto ela se aplicou a você no INÍCIO DA PANDEMIA, conforme a indicação a seguir: • 0 Não se aplicou de maneira alguma; • 1 Aplicou-se em algum grau, ou por pouco de tempo; • 2 Aplicou-se em um grau considerável, ou por uma boa parte do tempo; • 3 Aplicou-se m…	INÍCIO DA PANDEMIA. Por favor, leia cuidadosamente cada uma das afirmações abaixo e marque o número apropriado (0,1,2 ou 3) que indique o quanto ela se aplicou a você no INÍCIO DA PANDEMIA, conforme a indicação a seguir: • 0 Não se aplicou de maneira alguma; • 1 Aplicou-se em algum grau, ou por pouco de tempo; • 2 Aplicou-se em um grau considerável, ou por uma boa parte do tempo; • 3 Aplicou-se m…	INÍCIO DA PANDEMIA. Por favor, leia cuidadosamente cada uma das afirmações abaixo e marque o número apropriado (0,1,2 ou 3) que indique o quanto ela se aplicou a você no INÍCIO DA PANDEMIA, conforme a indicação a seguir: • 0 Não se aplicou de maneira alguma; • 1 Aplicou-se em algum grau, ou por pouco de tempo; • 2 Aplicou-se em um grau considerável, ou por uma boa parte do tempo; • 3 Aplicou-se m…	INÍCIO DA PANDEMIA. Por favor, leia cuidadosamente cada uma das afirmações abaixo e marque o número apropriado (0,1,2 ou 3) que indique o quanto ela se aplicou a você no INÍCIO DA PANDEMIA, conforme a indicação a seguir: • 0 Não se aplicou de maneira alguma; • 1 Aplicou-se em algum grau, ou por pouco de tempo; • 2 Aplicou-se em um grau considerável, ou por uma boa parte do tempo; • 3 Aplicou-se m…	INÍCIO DA PANDEMIA. Por favor, leia cuidadosamente cada uma das afirmações abaixo e marque o número apropriado (0,1,2 ou 3) que indique o quanto ela se aplicou a você no INÍCIO DA PANDEMIA, conforme a indicação a seguir: • 0 Não se aplicou de maneira alguma; • 1 Aplicou-se em algum grau, ou por pouco de tempo; • 2 Aplicou-se em um grau considerável, ou por uma boa parte do tempo; • 3 Aplicou-se m…	INÍCIO DA PANDEMIA. Por favor, leia cuidadosamente cada uma das afirmações abaixo e marque o número apropriado (0,1,2 ou 3) que indique o quanto ela se aplicou a você no INÍCIO DA PANDEMIA, conforme a indicação a seguir: • 0 Não se aplicou de maneira alguma; • 1 Aplicou-se em algum grau, ou por pouco de tempo; • 2 Aplicou-se em um grau considerável, ou por uma boa parte do tempo; • 3 Aplicou-se m…	INÍCIO DA PANDEMIA. Por favor, leia cuidadosamente cada uma das afirmações abaixo e marque o número apropriado (0,1,2 ou 3) que indique o quanto ela se aplicou a você no INÍCIO DA PANDEMIA, conforme a indicação a seguir: • 0 Não se aplicou de maneira alguma; • 1 Aplicou-se em algum grau, ou por pouco de tempo; • 2 Aplicou-se em um grau considerável, ou por uma boa parte do tempo; • 3 Aplicou-se m…	INÍCIO DA PANDEMIA. Por favor, leia cuidadosamente cada uma das afirmações abaixo e marque o número apropriado (0,1,2 ou 3) que indique o quanto ela se aplicou a você no INÍCIO DA PANDEMIA, conforme a indicação a seguir: • 0 Não se aplicou de maneira alguma; • 1 Aplicou-se em algum grau, ou por pouco de tempo; • 2 Aplicou-se em um grau considerável, ou por uma boa parte do tempo; • 3 Aplicou-se m…	INÍCIO DA PANDEMIA. Por favor, leia cuidadosamente cada uma das afirmações abaixo e marque o número apropriado (0,1,2 ou 3) que indique o quanto ela se aplicou a você no INÍCIO DA PANDEMIA, conforme a indicação a seguir: • 0 Não se aplicou de maneira alguma; • 1 Aplicou-se em algum grau, ou por pouco de tempo; • 2 Aplicou-se em um grau considerável, ou por uma boa parte do tempo; • 3 Aplicou-se m…	INÍCIO DA PANDEMIA. Por favor, leia cuidadosamente cada uma das afirmações abaixo e marque o número apropriado (0,1,2 ou 3) que indique o quanto ela se aplicou a você no INÍCIO DA PANDEMIA, conforme a indicação a seguir: • 0 Não se aplicou de maneira alguma; • 1 Aplicou-se em algum grau, ou por pouco de tempo; • 2 Aplicou-se em um grau considerável, ou por uma boa parte do tempo; • 3 Aplicou-se m…	INÍCIO DA PANDEMIA. Por favor, leia cuidadosamente cada uma das afirmações abaixo e marque o número apropriado (0,1,2 ou 3) que indique o quanto ela se aplicou a você no INÍCIO DA PANDEMIA, conforme a indicação a seguir: • 0 Não se aplicou de maneira alguma; • 1 Aplicou-se em algum grau, ou por pouco de tempo; • 2 Aplicou-se em um grau considerável, ou por uma boa parte do tempo; • 3 Aplicou-se m…	INÍCIO DA PANDEMIA. Por favor, leia cuidadosamente cada uma das afirmações abaixo e marque o número apropriado (0,1,2 ou 3) que indique o quanto ela se aplicou a você no INÍCIO DA PANDEMIA, conforme a indicação a seguir: • 0 Não se aplicou de maneira alguma; • 1 Aplicou-se em algum grau, ou por pouco de tempo; • 2 Aplicou-se em um grau considerável, ou por uma boa parte do tempo; • 3 Aplicou-se m…	INÍCIO DA PANDEMIA. Por favor, leia cuidadosamente cada uma das afirmações abaixo e marque o número apropriado (0,1,2 ou 3) que indique o quanto ela se aplicou a você no INÍCIO DA PANDEMIA, conforme a indicação a seguir: • 0 Não se aplicou de maneira alguma; • 1 Aplicou-se em algum grau, ou por pouco de tempo; • 2 Aplicou-se em um grau considerável, ou por uma boa parte do tempo; • 3 Aplicou-se m…	INÍCIO DA PANDEMIA. Por favor, leia cuidadosamente cada uma das afirmações abaixo e marque o número apropriado (0,1,2 ou 3) que indique o quanto ela se aplicou a você no INÍCIO DA PANDEMIA, conforme a indicação a seguir: • 0 Não se aplicou de maneira alguma; • 1 Aplicou-se em algum grau, ou por pouco de tempo; • 2 Aplicou-se em um grau considerável, ou por uma boa parte do tempo; • 3 Aplicou-se m…	INÍCIO DA PANDEMIA. Por favor, leia cuidadosamente cada uma das afirmações abaixo e marque o número apropriado (0,1,2 ou 3) que indique o quanto ela se aplicou a você no INÍCIO DA PANDEMIA, conforme a indicação a seguir: • 0 Não se aplicou de maneira alguma; • 1 Aplicou-se em algum grau, ou por pouco de tempo; • 2 Aplicou-se em um grau considerável, ou por uma boa parte do tempo; • 3 Aplicou-se m…	INÍCIO DA PANDEMIA. Por favor, leia cuidadosamente cada uma das afirmações abaixo e marque o número apropriado (0,1,2 ou 3) que indique o quanto ela se aplicou a você no INÍCIO DA PANDEMIA, conforme a indicação a seguir: • 0 Não se aplicou de maneira alguma; • 1 Aplicou-se em algum grau, ou por pouco de tempo; • 2 Aplicou-se em um grau considerável, ou por uma boa parte do tempo; • 3 Aplicou-se m…	INÍCIO DA PANDEMIA. Por favor, leia cuidadosamente cada uma das afirmações abaixo e marque o número apropriado (0,1,2 ou 3) que indique o quanto ela se aplicou a você no INÍCIO DA PANDEMIA, conforme a indicação a seguir: • 0 Não se aplicou de maneira alguma; • 1 Aplicou-se em algum grau, ou por pouco de tempo; • 2 Aplicou-se em um grau considerável, ou por uma boa parte do tempo; • 3 Aplicou-se m…	INÍCIO DA PANDEMIA. Por favor, leia cuidadosamente cada uma das afirmações abaixo e marque o número apropriado (0,1,2 ou 3) que indique o quanto ela se aplicou a você no INÍCIO DA PANDEMIA, conforme a indicação a seguir: • 0 Não se aplicou de maneira alguma; • 1 Aplicou-se em algum grau, ou por pouco de tempo; • 2 Aplicou-se em um grau considerável, ou por uma boa parte do tempo; • 3 Aplicou-se m…	INÍCIO DA PANDEMIA. Por favor, leia cuidadosamente cada uma das afirmações abaixo e marque o número apropriado (0,1,2 ou 3) que indique o quanto ela se aplicou a você no INÍCIO DA PANDEMIA, conforme a indicação a seguir: • 0 Não se aplicou de maneira alguma; • 1 Aplicou-se em algum grau, ou por pouco de tempo; • 2 Aplicou-se em um grau considerável, ou por uma boa parte do tempo; • 3 Aplicou-se m…	INÍCIO DA PANDEMIA. Por favor, leia cuidadosamente cada uma das afirmações abaixo e marque o número apropriado (0,1,2 ou 3) que indique o quanto ela se aplicou a você no INÍCIO DA PANDEMIA, conforme a indicação a seguir: • 0 Não se aplicou de maneira alguma; • 1 Aplicou-se em algum grau, ou por pouco de tempo; • 2 Aplicou-se em um grau considerável, ou por uma boa parte do tempo; • 3 Aplicou-se m…	INÍCIO DA PANDEMIA. Por favor, leia cuidadosamente cada uma das afirmações abaixo e marque o número apropriado (0,1,2 ou 3) que indique o quanto ela se aplicou a você no INÍCIO DA PANDEMIA, conforme a indicação a seguir: • 0 Não se aplicou de maneira alguma; • 1 Aplicou-se em algum grau, ou por pouco de tempo; • 2 Aplicou-se em um grau considerável, ou por uma boa parte do tempo; • 3 Aplicou-se m…	ÚLTIMA SEMANA. Por favor, leia cuidadosamente cada uma das afirmações abaixo e marque o número apropriado (0,1,2 ou 3) que indique o quanto ela se aplicou a você durante A ÚLTIMA SEMANA, conforme a indicação a seguir: • 0 Não se aplicou de maneira alguma; • 1 Aplicou-se em algum grau, ou por pouco de tempo; • 2 Aplicou-se em um grau considerável, ou por uma boa parte do tempo; • 3 Aplicou-se muit…	ÚLTIMA SEMANA. Por favor, leia cuidadosamente cada uma das afirmações abaixo e marque o número apropriado (0,1,2 ou 3) que indique o quanto ela se aplicou a você durante A ÚLTIMA SEMANA, conforme a indicação a seguir: • 0 Não se aplicou de maneira alguma; • 1 Aplicou-se em algum grau, ou por pouco de tempo; • 2 Aplicou-se em um grau considerável, ou por uma boa parte do tempo; • 3 Aplicou-se muit…	ÚLTIMA SEMANA. Por favor, leia cuidadosamente cada uma das afirmações abaixo e marque o número apropriado (0,1,2 ou 3) que indique o quanto ela se aplicou a você durante A ÚLTIMA SEMANA, conforme a indicação a seguir: • 0 Não se aplicou de maneira alguma; • 1 Aplicou-se em algum grau, ou por pouco de tempo; • 2 Aplicou-se em um grau considerável, ou por uma boa parte do tempo; • 3 Aplicou-se muit…	ÚLTIMA SEMANA. Por favor, leia cuidadosamente cada uma das afirmações abaixo e marque o número apropriado (0,1,2 ou 3) que indique o quanto ela se aplicou a você durante A ÚLTIMA SEMANA, conforme a indicação a seguir: • 0 Não se aplicou de maneira alguma; • 1 Aplicou-se em algum grau, ou por pouco de tempo; • 2 Aplicou-se em um grau considerável, ou por uma boa parte do tempo; • 3 Aplicou-se muit…	ÚLTIMA SEMANA. Por favor, leia cuidadosamente cada uma das afirmações abaixo e marque o número apropriado (0,1,2 ou 3) que indique o quanto ela se aplicou a você durante A ÚLTIMA SEMANA, conforme a indicação a seguir: • 0 Não se aplicou de maneira alguma; • 1 Aplicou-se em algum grau, ou por pouco de tempo; • 2 Aplicou-se em um grau considerável, ou por uma boa parte do tempo; • 3 Aplicou-se muit…	ÚLTIMA SEMANA. Por favor, leia cuidadosamente cada uma das afirmações abaixo e marque o número apropriado (0,1,2 ou 3) que indique o quanto ela se aplicou a você durante A ÚLTIMA SEMANA, conforme a indicação a seguir: • 0 Não se aplicou de maneira alguma; • 1 Aplicou-se em algum grau, ou por pouco de tempo; • 2 Aplicou-se em um grau considerável, ou por uma boa parte do tempo; • 3 Aplicou-se muit…	ÚLTIMA SEMANA. Por favor, leia cuidadosamente cada uma das afirmações abaixo e marque o número apropriado (0,1,2 ou 3) que indique o quanto ela se aplicou a você durante A ÚLTIMA SEMANA, conforme a indicação a seguir: • 0 Não se aplicou de maneira alguma; • 1 Aplicou-se em algum grau, ou por pouco de tempo; • 2 Aplicou-se em um grau considerável, ou por uma boa parte do tempo; • 3 Aplicou-se muit…	ÚLTIMA SEMANA. Por favor, leia cuidadosamente cada uma das afirmações abaixo e marque o número apropriado (0,1,2 ou 3) que indique o quanto ela se aplicou a você durante A ÚLTIMA SEMANA, conforme a indicação a seguir: • 0 Não se aplicou de maneira alguma; • 1 Aplicou-se em algum grau, ou por pouco de tempo; • 2 Aplicou-se em um grau considerável, ou por uma boa parte do tempo; • 3 Aplicou-se muit…	ÚLTIMA SEMANA. Por favor, leia cuidadosamente cada uma das afirmações abaixo e marque o número apropriado (0,1,2 ou 3) que indique o quanto ela se aplicou a você durante A ÚLTIMA SEMANA, conforme a indicação a seguir: • 0 Não se aplicou de maneira alguma; • 1 Aplicou-se em algum grau, ou por pouco de tempo; • 2 Aplicou-se em um grau considerável, ou por uma boa parte do tempo; • 3 Aplicou-se muit…	ÚLTIMA SEMANA. Por favor, leia cuidadosamente cada uma das afirmações abaixo e marque o número apropriado (0,1,2 ou 3) que indique o quanto ela se aplicou a você durante A ÚLTIMA SEMANA, conforme a indicação a seguir: • 0 Não se aplicou de maneira alguma; • 1 Aplicou-se em algum grau, ou por pouco de tempo; • 2 Aplicou-se em um grau considerável, ou por uma boa parte do tempo; • 3 Aplicou-se muit…	ÚLTIMA SEMANA. Por favor, leia cuidadosamente cada uma das afirmações abaixo e marque o número apropriado (0,1,2 ou 3) que indique o quanto ela se aplicou a você durante A ÚLTIMA SEMANA, conforme a indicação a seguir: • 0 Não se aplicou de maneira alguma; • 1 Aplicou-se em algum grau, ou por pouco de tempo; • 2 Aplicou-se em um grau considerável, ou por uma boa parte do tempo; • 3 Aplicou-se muit…	ÚLTIMA SEMANA. Por favor, leia cuidadosamente cada uma das afirmações abaixo e marque o número apropriado (0,1,2 ou 3) que indique o quanto ela se aplicou a você durante A ÚLTIMA SEMANA, conforme a indicação a seguir: • 0 Não se aplicou de maneira alguma; • 1 Aplicou-se em algum grau, ou por pouco de tempo; • 2 Aplicou-se em um grau considerável, ou por uma boa parte do tempo; • 3 Aplicou-se muit…	ÚLTIMA SEMANA. Por favor, leia cuidadosamente cada uma das afirmações abaixo e marque o número apropriado (0,1,2 ou 3) que indique o quanto ela se aplicou a você durante A ÚLTIMA SEMANA, conforme a indicação a seguir: • 0 Não se aplicou de maneira alguma; • 1 Aplicou-se em algum grau, ou por pouco de tempo; • 2 Aplicou-se em um grau considerável, ou por uma boa parte do tempo; • 3 Aplicou-se muit…	ÚLTIMA SEMANA. Por favor, leia cuidadosamente cada uma das afirmações abaixo e marque o número apropriado (0,1,2 ou 3) que indique o quanto ela se aplicou a você durante A ÚLTIMA SEMANA, conforme a indicação a seguir: • 0 Não se aplicou de maneira alguma; • 1 Aplicou-se em algum grau, ou por pouco de tempo; • 2 Aplicou-se em um grau considerável, ou por uma boa parte do tempo; • 3 Aplicou-se muit…	ÚLTIMA SEMANA. Por favor, leia cuidadosamente cada uma das afirmações abaixo e marque o número apropriado (0,1,2 ou 3) que indique o quanto ela se aplicou a você durante A ÚLTIMA SEMANA, conforme a indicação a seguir: • 0 Não se aplicou de maneira alguma; • 1 Aplicou-se em algum grau, ou por pouco de tempo; • 2 Aplicou-se em um grau considerável, ou por uma boa parte do tempo; • 3 Aplicou-se muit…	ÚLTIMA SEMANA. Por favor, leia cuidadosamente cada uma das afirmações abaixo e marque o número apropriado (0,1,2 ou 3) que indique o quanto ela se aplicou a você durante A ÚLTIMA SEMANA, conforme a indicação a seguir: • 0 Não se aplicou de maneira alguma; • 1 Aplicou-se em algum grau, ou por pouco de tempo; • 2 Aplicou-se em um grau considerável, ou por uma boa parte do tempo; • 3 Aplicou-se muit…	ÚLTIMA SEMANA. Por favor, leia cuidadosamente cada uma das afirmações abaixo e marque o número apropriado (0,1,2 ou 3) que indique o quanto ela se aplicou a você durante A ÚLTIMA SEMANA, conforme a indicação a seguir: • 0 Não se aplicou de maneira alguma; • 1 Aplicou-se em algum grau, ou por pouco de tempo; • 2 Aplicou-se em um grau considerável, ou por uma boa parte do tempo; • 3 Aplicou-se muit…	ÚLTIMA SEMANA. Por favor, leia cuidadosamente cada uma das afirmações abaixo e marque o número apropriado (0,1,2 ou 3) que indique o quanto ela se aplicou a você durante A ÚLTIMA SEMANA, conforme a indicação a seguir: • 0 Não se aplicou de maneira alguma; • 1 Aplicou-se em algum grau, ou por pouco de tempo; • 2 Aplicou-se em um grau considerável, ou por uma boa parte do tempo; • 3 Aplicou-se muit…	ÚLTIMA SEMANA. Por favor, leia cuidadosamente cada uma das afirmações abaixo e marque o número apropriado (0,1,2 ou 3) que indique o quanto ela se aplicou a você durante A ÚLTIMA SEMANA, conforme a indicação a seguir: • 0 Não se aplicou de maneira alguma; • 1 Aplicou-se em algum grau, ou por pouco de tempo; • 2 Aplicou-se em um grau considerável, ou por uma boa parte do tempo; • 3 Aplicou-se muit…	ÚLTIMA SEMANA. Por favor, leia cuidadosamente cada uma das afirmações abaixo e marque o número apropriado (0,1,2 ou 3) que indique o quanto ela se aplicou a você durante A ÚLTIMA SEMANA, conforme a indicação a seguir: • 0 Não se aplicou de maneira alguma; • 1 Aplicou-se em algum grau, ou por pouco de tempo; • 2 Aplicou-se em um grau considerável, ou por uma boa parte do tempo; • 3 Aplicou-se muit…
2022-04-22 13:54:49	Sim, aceito participar dessa pesquisa.
2022-04-22 14:19:06	Sim, aceito participar dessa pesquisa.
2022-04-22 14:33:44	Sim, aceito participar dessa pesquisa.
2022-04-22 14:43:06	Sim, aceito participar dessa pesquisa.
2022-04-22 14:52:05	Sim, aceito participar dessa pesquisa.
2022-04-22 15:37:57	Sim, aceito participar dessa pesquisa.
2022-04-22 15:53:05	Sim, aceito participar dessa pesquisa.
2022-04-22 15:55:53	Sim, aceito participar dessa pesquisa.
2022-04-22 15:57:08	Sim, aceito participar dessa pesquisa.
2022-04-22 16:18:50	Sim, aceito participar dessa pesquisa.
2022-04-22 16:27:17	Sim, aceito participar dessa pesquisa.
2022-04-22 16:27:37	Sim, aceito participar dessa pesquisa.
2022-04-22 17:44:36	Sim, aceito participar dessa pesquisa.
2022-04-22 20:07:14	Sim, aceito participar dessa pesquisa.
2022-04-22 20:21:12	Sim, aceito participar dessa pesquisa.
2022-04-22 20:21:18	Sim, aceito participar dessa pesquisa.
2022-04-22 20:24:27	Sim, aceito participar dessa pesquisa.
2022-04-22 20:47:06	Sim, aceito participar dessa pesquisa.
2022-04-22 22:59:42	Sim, aceito participar dessa pesquisa.
2022-04-23 00:00:44	Sim, aceito participar dessa pesquisa.
2022-04-23 00:10:49	Sim, aceito participar dessa pesquisa.
2022-04-23 10:06:30	Sim, aceito participar dessa pesquisa.
2022-04-23 12:43:44	Sim, aceito participar dessa pesquisa.
2022-04-25 10:44:07	Sim, aceito participar dessa pesquisa.
2022-04-25 14:34:02	Sim, aceito participar dessa pesquisa.
2022-04-25 17:11:52	Sim, aceito participar dessa pesquisa.
2022-04-28 10:40:21	Sim, aceito participar dessa pesquisa.
2022-05-03 16:05:53	Sim, aceito participar dessa pesquisa.
2022-05-03 21:48:18	Sim, aceito participar dessa pesquisa.
2022-05-10 14:13:34	Sim, aceito participar dessa pesquisa.
2022-05-17 07:54:09	Sim, aceito participar dessa pesquisa.
2022-05-17 08:04:55	Sim, aceito participar dessa pesquisa.
2022-05-17 08:51:42	Sim, aceito participar dessa pesquisa.
2022-05-17 09:26:01	Sim, aceito participar dessa pesquisa.
2022-05-17 09:53:35	Sim, aceito participar dessa pesquisa.
2022-05-17 09:54:57	Sim, aceito participar dessa pesquisa.
2022-05-17 10:16:31	Sim, aceito participar dessa pesquisa.
2022-05-17 10:19:28	Sim, aceito participar dessa pesquisa.
2022-05-17 12:48:30	Sim, aceito participar dessa pesquisa.
2022-05-17 12:54:14	Sim, aceito participar dessa pesquisa.
2022-05-17 12:56:01	Sim, aceito participar dessa pesquisa.
2022-05-17 13:01:25	Sim, aceito participar dessa pesquisa.
2022-05-17 13:22:49	Sim, aceito participar dessa pesquisa.
2022-05-17 13:25:05	Sim, aceito participar dessa pesquisa.
2022-05-17 14:20:22	Sim, aceito participar dessa pesquisa.
2022-05-17 14:31:26	Sim, aceito participar dessa pesquisa.
2022-05-17 15:57:13	Sim, aceito participar dessa pesquisa.
2022-05-17 16:45:14	Sim, aceito participar dessa pesquisa.
2022-05-17 16:45:51	Sim, aceito participar dessa pesquisa.
2022-05-17 21:10:25	Sim, aceito participar dessa pesquisa.
2022-05-17 23:44:23	Sim, aceito participar dessa pesquisa.
2022-05-18 08:53:39	Sim, aceito participar dessa pesquisa.
2022-05-18 19:29:14	Sim, aceito participar dessa pesquisa.
2022-05-29 19:50:46	Sim, aceito participar dessa pesquisa.
2022-05-29 19:54:21	Sim, aceito participar dessa pesquisa.
2022-05-29 19:57:47	Sim, aceito participar dessa pesquisa.
2022-05-29 19:59:08	Sim, aceito participar dessa pesquisa.
[truncated: 66 more columns]
