# Supplementary material for: Cross-sectional study of self-reported pain related to temporomandibular disorders and emotional state of medical school faculty and students: Post-COVID-19 pandemic
Source: PLoS One. 2024 Aug 26;19(8):e0308988. doi: 10.1371/journal.pone.0308988 (PMC11346728; doi:10.1371/journal.pone.0308988)
Supplement: S2 Data — (XLSX) [file pone.0308988.s002.xlsx]

## Sheet: Answers
Carimbo de data/hora	Termo de aceite	Age	Sex	Sex	Marital status	Marital status	Marital status	Death from COVID-19	Houve algum óbito por Covid-19 de entes queridos e/ou pessoas próximas a você desde o começo da pandemia?	Number of deaths - one	Number of death - two	Number of death - three or more	Você se adaptou, frente às demandas inerentes à pandemia, em relação ao tempo dedicado à família, ao lazer, ao autocuidado, à sua saúde e ao seu descanso?	DASS-21 - D1 I found it difficult to calm myself	DASS-21 - D2 My mouth felt dry	DASS-21- D3 I didn't experience any positive feelings	DASS-21 - D4 I had difficulty brething at times (such as wheezing and breathlessness without having made any physical effort)	DASS- 21 - D5 It was hard for me to have the iniciative to do things	DASS- 21 - D6 I intended to exaggerate when I reacted to situations	DASS - 21 - D7 I felt shaky (for example: in my hands)	DASS - 21 - D8 I felt I was always nervous	DASS - 21 - D9 I got worried about situations in which I could have panicked and looked ridiculous	DASS - 21 - D10 I felt I had no desire for anything	DASS - 21 - D11 I felt restless	DASS - 21 - D12 I found it difficult to relax	DASS - 21 D13 I felt depressed and had no motivation	DASS - 21 D14 I was intolerant of the things that kept me from continuing to do what I had been doing	DASS - 21 D15 I felt like I was going to panic	DASS - 21 D16 I didn't feel enthusiastic about anything	DASS - 21 D17 I felt like i was worthless as a person	DASS - 21 D18 I felt like I was being a little too emotional/sensitive	DASS – 21 D19 I knew my heartbeat had changed even though I hadn´t done anything physically rigorous (for exemple: increased heart rate, irregular heartbeat)	DASS - 21 D20 I felt afraid for no reason	DASS - 21 D21 I felt there was no meaning to life	TMD - Is the last 30 days, how long did any pain last in your jaw or temple area on either side?	TMD - In the last 30 days, have you had pain or stiffness in your jaw on awakening?	TMD - In the last 30 days, did the following activities change any pain (that is, make it better or make it worse) in your jaw or temple area on either side? Chewing hard or tough food	TMD - In the last 30 days, did the following activities change any pain (that is, make it better or make it worse) in your jaw or temple area on either side? Opening your mouth or moving your jaw forward or to the side	TMD - In the last 30 days, did the following activities change any pain (that is, make it better or make it worse) in your jaw or temple area on either side? Jaw habits such as holding teeth together, clenching, griding or chewing gum	TMD - In the last 30 days, did the following activities change any pain (that is, make it better or make it worse) in your jaw or temple area on either side? Other jaw activities such as talking, kissing or yawning	Do you remember if these symptoms were present at the beginning of the pandemic?	Were the symptoms worse than they are now? NO, THEY WERE SMALLER	Were the symptoms worse than they are now? I HAD NO SYMPTOMS	Were the symptoms worse than they are now? YES, THEY WERE WORST	Did the pandemic exacerbate the symptoms? Maybe	Did the pandemic exacerbate the symptoms? I had no symptoms	Did the pandemic exacerbate the symptoms? The pandemic did not aggravate the symptoms	Did the pandemic exacerbate the symptoms? Yes, for sure	You are
2022-04-21 18:56:29	Sim, aceito participar dessa pesquisa.	19	1	0	0	1	0	1	Sim.	1	0	0	Sim, parcialmente.	1	1	1	0	2	2	0	1	2	3	3	2	2	1	1	2	2	2	0	1	1	1	1	0	0	1	0	0	0	1	0	1	0	0	0	Student
2022-04-21 19:06:15	Sim, aceito participar dessa pesquisa.	21	1	0	0	1	0	0	Não.	0	0	0	Sim, parcialmente.	3	0	0	0	0	0	0	1	0	0	1	3	1	0	0	1	0	3	0	0	0	0	0	0	0	0	0	0	0	1	0	0	1	0	0	Student
2022-04-21 19:15:49	Sim, aceito participar dessa pesquisa.	26	1	0	0	1	0	1	Sim.	1	0	0	Sim, totalmente.	2	0	0	0	2	2	0	0	0	0	3	3	0	2	0	0	0	3	1	0	0	0	0	0	0	0	0	0	0	1	0	0	1	0	0	Student
2022-04-21 19:16:09	Sim, aceito participar dessa pesquisa.	34	1	0	0	0	1	1	Sim.	0	1	0	Sim, parcialmente.	2	1	1	2	2	2	2	2	2	2	2	2	2	2	2	2	2	2	2	2	2	0	0	0	0	1	1	0	0	1	0	0	0	0	1	Student
2022-04-21 19:16:56	Sim, aceito participar dessa pesquisa.	20	1	0	0	1	0	0	Não.	0	0	0	Sim, parcialmente.	1	0	0	0	2	0	0	0	0	1	0	1	1	0	0	1	0	0	0	0	0	1	1	1	1	1	1	1	1	0	0	0	0	1	0	Student
2022-04-21 19:17:53	Sim, aceito participar dessa pesquisa.	31	1	0	0	1	0	1	Sim.	0	1	0	Sim, totalmente.	0	0	0	0	0	0	0	0	0	0	0	0	0	0	0	0	0	0	0	0	0	0	0	0	0	0	0	0	0	1	0	0	1	0	0	Student
2022-04-21 19:30:07	Sim, aceito participar dessa pesquisa.	25	1	0	0	1	0	0	Não.	0	0	0	Não me adaptei.	2	0	2	1	2	1	0	0	0	0	3	3	3	3	0	3	3	3	0	3	1	0	1	0	1	1	0	0	1	0	0	0	0	0	1	Student
2022-04-21 19:53:41	Sim, aceito participar dessa pesquisa.	31	0	1	0	1	0	1	Sim.	0	1	0	Não me adaptei.	3	2	2	3	3	3	3	3	3	3	3	3	3	3	3	3	3	3	2	3	3	1	1	0	0	0	0	0	1	0	0	1	0	0	0	Student
2022-04-21 20:03:12	Sim, aceito participar dessa pesquisa.	19	1	0	0	1	0	1	Sim.	0	1	0	Sim, parcialmente.	3	1	0	3	3	3	0	2	1	1	3	3	3	2	2	1	0	3	2	2	0	2	1	0	1	1	0	0	0	1	0	1	0	0	0	Student
2022-04-21 20:13:04	Sim, aceito participar dessa pesquisa.	23	1	0	0	1	0	1	Sim.	0	1	0	Sim, parcialmente.	2	2	2	2	2	2	2	2	2	2	2	3	3	1	1	2	1	2	2	1	1	1	1	1	0	1	0	1	1	0	0	0	0	1	0	Student
2022-04-21 20:15:16	Sim, aceito participar dessa pesquisa.	26	1	0	0	1	0	1	Sim.	1	0	0	Sim, parcialmente.	2	1	1	2	3	1	2	2	2	3	3	3	2	2	2	2	2	2	2	2	2	2	1	1	1	1	1	1	1	0	0	0	0	0	1	Student
2022-04-21 20:28:07	Sim, aceito participar dessa pesquisa.	29	0	1	1	0	0	0	Não.	0	0	0	Não me adaptei.	0	0	0	0	0	0	0	0	0	0	0	0	0	0	0	0	0	0	0	0	0	0	0	0	0	0	0	0	0	1	0	0	1	0	0	Student
2022-04-21 20:28:42	Sim, aceito participar dessa pesquisa.	38	1	0	1	0	0	1	Sim.	0	0	1	Sim, parcialmente.	0	0	1	0	0	0	0	0	0	0	0	0	0	0	0	0	0	0	0	1	0	0	0	0	0	0	0	0	0	1	0	0	1	0	0	Student
2022-04-21 20:31:14	Sim, aceito participar dessa pesquisa.	23	0	1	0	1	0	0	Não.	0	0	0	Sim, parcialmente.	2	0	0	0	2	1	0	0	0	0	1	1	1	0	1	1	1	1	0	1	0	0	0	0	0	0	0	0	0	1	0	0	1	0	0	Student
2022-04-21 20:48:25	Sim, aceito participar dessa pesquisa.	23	1	0	1	0	0	1	Sim.	0	0	1	Sim, totalmente.	2	2	1	2	3	3	2	2	1	0	2	2	3	0	0	0	0	2	2	0	0	2	1	1	1	1	1	1	0	0	1	0	0	1	1	Student
2022-04-22 06:49:33	Sim, aceito participar dessa pesquisa.	20	1	0	0	1	0	0	Não.	0	0	0	Sim, parcialmente.	1	3	0	1	1	2	1	1	2	1	1	2	2	1	1	0	0	2	2	2	0	1	1	0	1	1	0	0	0	1	0	1	0	0	0	Student
2022-04-22 08:49:00	Sim, aceito participar dessa pesquisa.	24	1	0	0	1	0	1	Sim.	0	1	0	Sim, parcialmente.	2	2	0	1	2	1	0	2	2	0	1	1	2	1	0	1	0	1	0	0	0	1	0	0	1	1	0	1	0	0	1	1	0	0	0	Student
2022-04-22 09:33:47	Sim, aceito participar dessa pesquisa.	20	1	0	0	1	0	1	Sim.	0	0	1	Sim, parcialmente.	2	1	0	1	3	1	0	0	1	0	0	0	2	0	1	0	0	3	1	1	1	0	0	0	0	1	0	0	0	1	0	0	1	0	0	Student
2022-04-22 10:56:57	Sim, aceito participar dessa pesquisa.	24	1	0	0	1	0	0	Não.	0	0	0	Sim, parcialmente.	2	0	1	2	1	1	0	2	2	1	2	2	1	1	2	2	2	2	2	1	1	0	0	0	0	0	0	0	0	1	0	0	1	0	0	Student
2022-04-22 12:31:29	Sim, aceito participar dessa pesquisa.	18	0	1	0	1	0	0	Não.	0	0	0	Sim, parcialmente.	1	1	0	0	3	0	0	3	2	2	2	2	2	0	1	2	1	1	0	0	1	0	0	0	0	0	0	0	0	1	0	0	1	0	0	Student
2022-04-23 12:05:26	Sim, aceito participar dessa pesquisa.	21	1	0	0	1	0	0	Não.	0	0	0	Sim, totalmente.	0	0	0	0	2	0	0	0	0	0	0	0	2	0	0	1	0	2	0	0	0	0	0	0	0	0	0	0	0	1	0	0	1	0	0	Student
2022-04-24 02:59:02	Sim, aceito participar dessa pesquisa.	22	1	0	0	1	0	1	Sim.	1	0	0	Sim, parcialmente.	1	0	0	1	3	3	2	3	2	2	2	1	3	2	3	3	2	2	0	0	1	2	1	1	1	1	1	0	0	0	1	1	0	0	0	Student
2022-04-24 19:03:11	Sim, aceito participar dessa pesquisa.	31	1	0	1	0	0	0	Não.	0	0	0	Sim, totalmente.	1	0	0	0	1	1	0	0	0	0	0	0	1	1	0	0	0	1	0	0	0	1	1	1	0	0	0	1	1	0	0	0	0	1	0	Student
2022-04-25 08:42:35	Sim, aceito participar dessa pesquisa.	24	1	0	0	1	0	0	Não.	0	0	0	Sim, parcialmente.	3	2	0	0	3	1	0	1	0	1	2	2	2	1	1	2	2	3	2	1	1	1	1	1	1	1	1	0	0	1	0	1	0	0	0	Student
2022-04-28 18:41:30	Sim, aceito participar dessa pesquisa.	36	0	1	1	0	0	0	Não.	0	0	0	Sim, parcialmente.	1	0	1	0	0	0	0	0	0	0	1	1	0	1	0	0	0	1	0	0	0	0	0	0	0	0	0	0	0	1	0	0	1	0	0	Student
2022-04-29 19:37:41	Sim, aceito participar dessa pesquisa.	38	1	0	1	0	0	0	Não.	0	0	0	Sim, parcialmente.	2	1	1	1	2	2	1	1	1	1	1	1	1	1	2	1	1	2	3	2	1	1	1	1	1	1	1	1	1	0	0	0	0	0	1	Student
2022-04-29 19:45:57	Sim, aceito participar dessa pesquisa.	27	1	0	0	1	0	1	Sim.	0	1	0	Sim, totalmente.	1	1	0	0	1	0	0	0	0	0	1	1	0	0	0	0	0	1	0	1	1	0	0	0	0	0	0	0	0	1	0	0	1	0	0	Student
2022-05-02 09:59:40	Sim, aceito participar dessa pesquisa.	18	1	0	0	1	0	1	Sim.	0	0	1	Sim, totalmente.	2	0	0	1	2	2	0	2	2	2	2	2	2	2	0	1	0	2	0	2	1	0	0	0	0	0	0	0	0	1	0	0	1	0	0	Student
2022-05-02 10:27:32	Sim, aceito participar dessa pesquisa.	19	1	0	0	1	0	1	Sim.	0	1	0	Sim, parcialmente.	1	0	1	1	0	0	0	1	0	0	1	1	3	1	0	2	0	3	0	0	1	1	1	0	1	1	0	1	1	0	0	1	0	0	0	Student
2022-05-02 10:37:36	Sim, aceito participar dessa pesquisa.	23	1	0	0	1	0	0	Não.	0	0	0	Sim, totalmente.	2	0	1	2	3	1	0	2	2	1	3	2	3	1	2	2	2	3	1	2	1	0	0	0	0	0	0	0	0	1	0	0	1	0	0	Student
2022-05-02 10:45:23	Sim, aceito participar dessa pesquisa.	21	1	0	0	1	0	1	Sim.	0	1	0	Sim, parcialmente.	1	0	1	0	1	1	0	0	0	0	0	1	0	0	0	1	0	1	0	0	0	1	0	1	1	0	1	0	1	0	0	0	0	1	0	Student
2022-05-02 10:57:55	Sim, aceito participar dessa pesquisa.	19	1	0	0	1	0	0	Não.	0	0	0	Sim, parcialmente.	2	1	0	3	2	2	1	1	1	1	2	2	2	2	2	1	0	1	3	3	0	0	0	0	0	0	0	0	0	1	0	0	1	0	0	Student
2022-05-02 10:59:03	Sim, aceito participar dessa pesquisa.	27	1	0	1	0	0	1	Sim.	0	1	0	Sim, totalmente.	3	2	2	2	2	1	0	2	1	1	2	2	2	1	0	1	0	2	3	1	0	1	1	0	1	1	1	0	0	1	0	0	0	0	1	Student
2022-05-02 10:59:17	Sim, aceito participar dessa pesquisa.	22	0	1	0	1	0	1	Sim.	1	0	0	Sim, totalmente.	1	0	0	0	3	0	2	0	0	0	3	0	1	0	1	0	0	2	2	0	0	0	0	0	0	1	0	0	1	0	0	1	0	0	0	Student
2022-05-02 11:04:58	Sim, aceito participar dessa pesquisa.	43	0	1	1	0	0	0	Não.	0	0	0	Sim, parcialmente.	0	0	0	0	0	0	0	0	0	0	0	0	0	0	0	0	0	0	0	0	0	1	0	1	0	1	0	0	1	0	0	1	0	0	0	Student
2022-05-02 11:09:24	Sim, aceito participar dessa pesquisa.	18	1	0	0	1	0	1	Sim.	1	0	0	Não me adaptei.	3	3	3	3	3	3	3	3	3	3	3	3	3	3	3	3	3	3	3	3	3	2	1	0	1	1	1	0	0	0	1	0	0	0	1	Student
2022-05-02 11:12:37	Sim, aceito participar dessa pesquisa.	27	1	0	0	1	0	0	Não.	0	0	0	Sim, parcialmente.	1	0	0	0	2	1	0	1	1	0	0	1	1	1	0	1	0	1	0	1	0	1	1	0	1	1	1	1	0	0	1	0	0	1	0	Student
2022-05-02 11:14:13	Sim, aceito participar dessa pesquisa.	18	1	0	0	1	0	0	Não.	0	0	0	Sim, parcialmente.	3	2	0	1	3	3	2	2	2	2	2	0	3	3	3	0	0	3	3	1	1	1	1	1	0	1	0	0	0	1	0	1	0	0	0	Student
2022-05-02 11:33:13	Sim, aceito participar dessa pesquisa.	20	1	0	0	1	0	1	Sim.	0	1	0	Sim, parcialmente.	2	0	0	0	1	0	0	2	0	0	2	2	2	0	1	0	0	1	1	0	0	0	0	0	0	0	0	0	0	1	0	0	1	0	0	Student
2022-05-02 11:33:29	Sim, aceito participar dessa pesquisa.	20	1	0	0	1	0	1	Sim.	0	1	0	Sim, parcialmente.	3	1	1	3	3	2	0	2	3	3	3	3	3	1	3	2	3	3	3	3	3	1	1	1	1	1	0	0	1	0	0	0	0	0	1	Student
2022-05-02 11:35:37	Sim, aceito participar dessa pesquisa.	20	1	0	0	1	0	0	Não.	0	0	0	Sim, parcialmente.	3	0	1	0	0	0	0	0	0	0	0	0	0	0	0	0	0	2	2	2	2	0	0	0	0	0	0	0	0	1	0	0	1	0	0	Student
2022-05-02 11:39:29	Sim, aceito participar dessa pesquisa.	21	1	0	0	1	0	1	Sim.	0	1	0	Sim, parcialmente.	2	0	0	3	3	2	0	2	2	2	2	1	2	2	2	1	1	2	2	1	1	2	1	1	1	1	1	0	1	0	0	0	0	0	1	Student
2022-05-02 11:42:55	Sim, aceito participar dessa pesquisa.	18	1	0	0	1	0	1	Sim.	0	1	0	Sim, parcialmente.	3	3	0	0	0	0	3	0	0	0	0	0	0	0	0	0	0	0	0	0	0	0	0	0	0	1	0	0	0	1	0	0	1	0	0	Student
2022-05-02 11:57:19	Sim, aceito participar dessa pesquisa.	36	1	0	0	0	1	0	Não.	0	0	0	Sim, parcialmente.	2	1	1	1	3	2	1	2	2	0	2	2	3	1	1	3	1	3	2	1	0	1	1	0	1	1	0	1	1	0	0	0	0	0	1	Student
2022-05-02 11:59:21	Sim, aceito participar dessa pesquisa.	22	1	0	0	1	0	0	Não.	0	0	0	Sim, parcialmente.	2	1	1	1	1	1	1	1	1	2	2	1	1	1	1	1	1	2	2	2	2	1	1	1	1	1	0	1	1	0	0	1	0	0	0	Student
2022-05-02 11:59:40	Sim, aceito participar dessa pesquisa.	40	1	0	0	1	0	1	Sim.	1	0	0	Sim, parcialmente.	1	0	1	1	0	0	1	0	0	0	1	1	1	0	0	0	0	1	0	1	0	2	0	0	0	0	0	0	0	1	0	0	1	0	0	Student
2022-05-02 12:02:46	Sim, aceito participar dessa pesquisa.	33	1	0	1	0	0	1	Sim.	1	0	0	Sim, totalmente.	1	1	1	0	0	2	0	1	1	2	3	3	2	0	0	0	1	1	0	0	1	1	1	1	1	1	1	1	1	0	0	0	0	0	1	Student
2022-05-02 12:09:57	Sim, aceito participar dessa pesquisa.	20	1	0	0	1	0	1	Sim.	1	0	0	Sim, parcialmente.	3	2	2	0	3	3	2	3	3	2	3	3	3	3	3	3	3	3	2	3	3	1	0	0	0	1	0	0	1	0	0	0	0	0	1	Student
2022-05-02 12:27:34	Sim, aceito participar dessa pesquisa.	19	0	1	0	1	0	0	Não.	0	0	0	Sim, parcialmente.	0	0	1	1	0	0	0	1	0	0	1	1	0	0	0	0	0	0	0	1	0	0	0	0	0	0	0	0	0	1	0	0	1	0	0	Student
2022-05-02 12:27:55	Sim, aceito participar dessa pesquisa.	30	0	1	0	1	0	1	Sim.	1	0	0	Sim, parcialmente.	1	0	0	1	1	0	0	1	0	0	1	1	0	0	0	1	0	0	1	0	0	1	0	0	0	0	1	1	0	0	1	0	0	1	0	Student
2022-05-02 12:49:22	Sim, aceito participar dessa pesquisa.	18	1	0	0	1	0	0	Não.	0	0	0	Não me adaptei.	3	1	1	0	2	1	0	3	1	2	3	2	3	1	3	2	2	3	3	3	3	1	0	0	0	0	0	0	0	1	0	0	1	0	0	Student
2022-05-02 13:12:00	Sim, aceito participar dessa pesquisa.	18	1	0	0	1	0	0	Não.	0	0	0	Sim, parcialmente.	1	0	0	1	0	0	0	1	2	0	0	0	0	0	0	0	0	2	0	2	0	1	1	0	0	1	0	0	1	0	0	1	0	0	0	Student
2022-05-02 14:13:39	Sim, aceito participar dessa pesquisa.	23	1	0	0	1	0	0	Não.	0	0	0	Não me adaptei.	3	1	1	1	3	3	0	3	3	3	3	3	3	1	2	2	2	2	2	2	0	0	0	0	0	0	0	0	0	1	0	0	1	0	0	Student
2022-05-02 15:43:46	Sim, aceito participar dessa pesquisa.	18	1	0	0	1	0	1	Sim.	1	0	0	Sim, parcialmente.	3	1	1	2	2	2	3	2	3	3	3	3	3	1	2	2	2	2	1	2	2	0	0	0	0	1	0	0	0	1	0	0	1	0	0	Student
2022-05-02 20:53:41	Sim, aceito participar dessa pesquisa.	21	1	0	0	1	0	0	Não.	0	0	0	Sim, totalmente.	1	0	0	0	1	0	0	0	0	0	0	2	0	0	0	0	0	2	0	0	0	1	0	0	0	0	0	0	0	1	0	0	0	1	0	Student
2022-05-02 21:25:25	Sim, aceito participar dessa pesquisa.	23	1	0	0	1	0	1	Sim.	0	1	0	Sim, parcialmente.	1	0	1	0	1	1	0	1	1	1	1	0	1	1	0	0	0	1	0	1	0	0	0	0	0	0	0	0	0	1	0	0	1	0	0	Student
2022-05-02 21:33:56	Sim, aceito participar dessa pesquisa.	19	1	0	0	1	0	0	Não.	0	0	0	Sim, parcialmente.	2	2	2	3	3	2	3	3	3	3	3	3	3	3	3	3	3	3	3	3	3	1	1	0	0	0	1	1	1	0	0	0	0	0	1	Student
2022-05-03 08:12:15	Sim, aceito participar dessa pesquisa.	25	1	0	0	1	0	1	Sim.	1	0	0	Sim, parcialmente.	2	1	0	1	2	0	0	0	0	1	1	0	1	0	0	0	0	1	2	1	0	0	0	0	0	0	0	0	1	0	0	1	0	0	0	Student
2022-05-03 15:46:43	Sim, aceito participar dessa pesquisa.	19	1	0	0	1	0	0	Não.	0	0	0	Não me adaptei.	3	3	1	3	3	3	0	1	3	3	3	3	3	3	3	3	3	3	3	3	2	0	1	1	1	1	0	1	1	0	0	0	0	1	0	Student
2022-05-09 16:18:57	Sim, aceito participar dessa pesquisa.	23	1	0	0	1	0	1	Sim.	0	1	0	Sim, parcialmente.	1	1	0	0	2	2	0	1	0	0	0	1	1	1	0	1	0	1	0	1	0	1	1	1	1	1	1	1	1	0	0	1	0	0	0	Student
2022-05-09 19:49:07	Sim, aceito participar dessa pesquisa.	26	1	0	0	1	0	1	Sim.	1	0	0	Sim, totalmente.	0	0	0	0	1	1	0	1	1	0	1	1	0	0	1	1	0	0	1	1	0	2	1	1	1	1	0	1	0	0	1	1	0	0	0	Student
2022-05-10 14:52:12	Sim, aceito participar dessa pesquisa.	25	1	0	0	1	0	0	Não.	0	0	0	Sim, parcialmente.	3	3	3	3	3	3	3	3	3	3	3	3	3	3	3	3	3	3	3	3	3	0	1	0	0	1	0	0	0	1	0	0	0	0	1	Student
2022-05-12 11:55:10	Sim, aceito participar dessa pesquisa.	22	1	0	0	1	0	1	Sim.	0	1	0	Sim, parcialmente.	0	0	0	1	0	0	0	0	1	0	0	0	0	0	0	0	0	0	0	0	0	1	1	0	1	0	0	0	0	1	0	0	0	1	0	Student
2022-05-17 08:46:54	Sim, aceito participar dessa pesquisa.	24	1	0	0	1	0	1	Sim.	0	0	1	Sim, parcialmente.	1	2	0	0	1	1	2	2	2	1	2	2	1	2	2	1	1	2	2	2	2	1	0	0	1	0	0	0	0	1	0	0	0	1	0	Student
2022-05-17 09:03:23	Sim, aceito participar dessa pesquisa.	23	1	0	1	0	0	0	Não.	0	0	0	Sim, parcialmente.	1	1	1	1	1	2	1	1	1	1	1	1	1	1	0	1	0	2	1	1	1	0	1	0	1	1	1	0	0	0	1	0	0	0	1	Student
2022-05-17 09:03:59	Sim, aceito participar dessa pesquisa.	20	1	0	1	0	0	1	Sim.	0	1	0	Sim, parcialmente.	1	0	0	0	1	0	0	1	2	1	2	2	1	1	0	0	0	1	0	1	0	2	1	0	1	1	1	0	1	0	0	0	0	0	1	Student
2022-05-17 10:29:44	Sim, aceito participar dessa pesquisa.	21	1	0	0	1	0	1	Sim.	0	1	0	Sim, parcialmente.	2	0	1	0	3	2	1	1	1	1	1	2	1	1	0	1	0	2	1	2	0	1	1	0	1	1	1	1	1	0	0	0	0	1	0	Student
2022-05-17 10:41:18	Sim, aceito participar dessa pesquisa.	22	1	0	0	1	0	1	Sim.	1	0	0	Sim, parcialmente.	2	2	1	2	2	2	3	3	3	2	2	3	3	3	3	3	1	2	3	2	2	1	1	0	1	1	0	1	0	0	1	0	0	1	0	Student
2022-05-17 11:04:45	Sim, aceito participar dessa pesquisa.	33	1	0	1	0	0	1	Sim.	1	0	0	Sim, totalmente.	1	0	1	0	1	1	0	1	0	0	1	1	1	0	1	1	0	1	1	1	0	0	1	0	0	0	0	0	0	1	0	0	1	0	0	Student
2022-05-17 12:02:02	Sim, aceito participar dessa pesquisa.	20	0	1	0	1	0	0	Não.	0	0	0	Sim, parcialmente.	1	0	1	1	2	2	1	2	1	3	3	1	1	0	3	3	3	0	1	1	3	0	0	0	0	0	0	0	0	1	0	0	1	0	0	Student
2022-05-22 17:04:25	Sim, aceito participar dessa pesquisa.	26	1	0	1	0	0	0	Não.	0	0	0	Sim, totalmente.	2	0	0	0	1	1	0	0	0	0	2	2	0	0	0	0	0	0	0	1	0	1	1	0	1	1	1	1	1	0	0	0	0	1	0	Student
2022-05-26 15:53:45	Sim, aceito participar dessa pesquisa.	24	0	1	0	1	0	0	Não.	0	0	0	Sim, parcialmente.	0	0	0	1	1	0	1	1	1	1	1	0	0	0	1	0	0	0	1	1	0	1	1	1	0	1	0	1	1	0	0	1	0	0	0	Student
2022-05-29 19:51:44	Sim, aceito participar dessa pesquisa.	20	0	1	0	1	0	0	Não.	0	0	0	Sim, totalmente.	1	0	0	0	2	0	0	1	0	1	1	2	1	1	0	1	0	1	1	1	0	0	0	0	0	0	0	0	0	1	0	0	1	0	0	Student
			1 = Feminine	1 = Masculine	1 = married	1 = single	1= others	0 = no		1 = 1 death	1 = 2 deaths	1 = 3 or + deaths		0 = did not apply to me at all - NEVER																					0 = no pain	0 = no	0 = no	0 = no	0 = no	0 = no	0 = didn´t exist at the beginning of the pandemic	0 = other responses	0 = other responses	0 = other responses	0 = other responses	0 = other responses	0 = other responses	0 = other responses
			0 = Masculine	0 = Feminine	0 = other responses	0 = other responses	0 = other responses	1 = yes		0 = other responses	0 = other responses	0 = other responses		1 = applied to me to some degree, or some at time – SOMETIMES																					1 = pain comes and goes	1 = yes	1 = yes	1 = yes	1 = yes	1 = yes	1 = yes, they were already present	1 = no, they were smaller than today	1 = I had no symptoms	1 = yes, they were worse	1 = maybe	1 = I had no symptoms	1 = I don't believe that the pandemic has accentuated these symptoms	1 = yes for sure
														2 = applied to me to a considerable degree, or a good part of time – OFTEN																					2 =pain is always present
														3 = applied to me very much, or most of the time – ALMOST ALWAYS
[truncated: 67 more columns]
